# Supplementary material for: Myoelectric Activity and Fatigue in Low-Load Resistance Exercise With Different Pressure of Blood Flow Restriction: A Systematic Review and Meta-Analysis
Source: Front Physiol. 2021 Nov 22;12:786752. doi: 10.3389/fphys.2021.786752 (PMC8646757; doi:10.3389/fphys.2021.786752)
Supplement: Supplementary file 2 [file Data_Sheet_1.XLSX]

## Sheet: MVCtorque
Study (Year)	Design study	n	Exercise	Load (1RM%)	Volume (reps)	Outcome	Unit	Comparations (%AOP)	Pre (SD) | 0%AOP	Post (SD) | 0%AOP	Pre (SD) | 40-50%AOP	Post (SD) | 40-50%AOP	Pre (SD) | 60%AOP	Post (SD) | 60%AOP	Pre (SD) | 80-90%AOP	Post (SD) | 80-90%AOP
Counts et al. (2015)	Crossover	14	Elbow flexion	0.3	30-15-15-15	MVC torque	Nm	40% vs. 60% and 40% vs. 80%	N/A	N/A	56.2 (18.6)	39.8 (13.6)	57.0 (16.3)	39.7 (12.6)	57.4 (19.9)	44.6 (16.9)
Fatela et al. (2016)	Crossover	14	Knee extension	0.2	30-15-15-15	MVC torque	Nm	40% vs. 60% and 40% vs. 80%	N/A	N/A	309.8 (36.7)	304.2 (38.3)	304.5 (37.4)	299.1 (31.4)	309.5 (35.8)	294.3 (43.4)
Jesse et al. (2017)	Crossover	26	Elbow flexion	0.3	30-15-15-15	MVC torque	Nm	0% vs. 50%, 0% vs. 90% and 50% vs. 90%	66.7 (24.9)	48.7 (17.9)	65.1 (23.4)	43.7 (16.1)	N/A	N/A	65.9 (25.2)	41.8 (16.3)
Dankel et al. (2017)	Crossover	14	Elbow flexion	0.2	30-15-15-15	MVC torque	Nm	40% vs. 80%	N/A	N/A	70.3 (27.6)	45.9 (21.5)	N/A	NA	72.8 (31.0)	40.3 (19.9)
Buckner et al. (2018)	Crossover	22	Elbow flexion	0.15	Failure (4 sets)	MVC torque	Nm	0% vs. 40%, 0% vs. 80% and 40% vs. 80%	50.4 (24.3)	30.9 (19.5)	49.8 (24.0)	27.8 (17.1)	N/A	NA	54.7 (23.7)	28.8 (16.1)
Jesse et al. (2019)	Crossover	23	Knee extension	0.15	Failure (4 sets)	MVC torque	Nm	0% vs. 40%, 0% vs. 80%40% vs. 80%	251.8 (89.2)	147.9 (67.6)	270.6 (99.6)	133.2 (62.3)	N/A	N/A	247.8 (84.0)	102.3 (67.5)

## Sheet: EMG
Study (Year)	Design study	n	Exercise	Load (1RM%)	Volume (reps)	Outcome	Comparations (%AOP)	Post (SD) | 0%AOP	Post (SD) | 40%AOP	Post (SD) | 60%AOP	Post (SD) | 80%AOP	Post (SD) | HL-EXERCISE
Counts et al. (2015)	Crossover	14	Elbow flexion	0.3	30-15-15-15	EMG (RMS)	40% vs. 60% and 40% vs. 80%	N/A	54.7 (19.2)	66.7 (39)	64 (38.7)	N/A
Fatela et al. (2016)	Crossover	14	Knee extension	0.2	30-15-15-15	EMG (RMS)	40% vs. 60% and 40% vs. 80%	N/A	54.8 (15.2)	64.9 (21.3)	83.2 (30.4)	N/A
Dankel et al. (2017)	Crossover	14	Elbow flexion	0.2	30-15-15-15	EMG (RMS)	40% vs. 80%	N/A	55.2 (19)	N/A	54.2 (21)	N/A
Buckner et al. (2018)	Crossover	22	Elbow flexion	0.15	Failure (4 sets)	EMG (RMS)	0% vs. 40%, 0% vs. 80% and 40% vs. 80%	61 (22)	63.7 (23.5)	N/A	54 (32)	73 (22)
Jesse et al. (2019)	Crossover	23	Knee extension	0.15	Failure (4 sets)	EMG (RMS)	0% vs. 40%, 0% vs. 80% and 40% vs. 80%	79 (22.9)	76.8 (31.4)	N/A	66.9 (26.1)	104.7 (60.3)
Illet et al. (2019)	Crossover	10	Knee extension	0.2	30-15-15-15	EMG (RMS)	0% vs. 40%, 0% vs. 80%, 40% vs. 60% and 40% vs. 80%	24.6 (9.7)	27.4 (6.5)	36.4 (23)	40.5 (20.5)	61.4 (13)
